# Supplementary material for: Safety Profile of Vitamin D in Italy: An Analysis of Spontaneous Reports of Adverse Reactions Related to Drugs and Food Supplements
Source: J Clin Med. 2023 Jul 17;12(14):4726. doi: 10.3390/jcm12144726 (PMC10381134; doi:10.3390/jcm12144726)
Supplement: Supplementary file 1 [file jcm-12-04726-s001.zip]

Archive with 1 entries (1 files):
- jcm-2407136-supplementary.pdf
